# Supplementary material for: Pre-Conception Maternal Obesity Confers Autism Spectrum Disorder-like Behaviors in Mice Offspring Through Neuroepigenetic Dysregulation
Source: Cells. 2025 Aug 5;14(15):1201. doi: 10.3390/cells14151201 (PMC12345829; doi:10.3390/cells14151201)
Supplement: Supplementary file 1 [file cells-14-01201-s001.zip]

Archive with 1 entries (1 files):
- cells-3739855-supplementary.pdf
